# Supplementary material for: Single-Molecule Dynamics and Discrimination between Hydrophilic and Hydrophobic Amino Acids in Peptides, through Controllable, Stepwise Translocation across Nanopores
Source: Polymers (Basel). 2018 Aug 8;10(8):885. doi: 10.3390/polym10080885 (PMC6403800; doi:10.3390/polym10080885)
Supplement: Supplementary file 1 [file polymers-10-00885-s001.zip]

Archive with 1 entries (1 files):
- polymers-332587-SI.pdf
